# Supplementary material for: Programmable Complex Shape Changing of Polysiloxane Main-Chain Liquid Crystalline Elastomers
Source: Molecules. 2023 Jun 20;28(12):4858. doi: 10.3390/molecules28124858 (PMC10303392; doi:10.3390/molecules28124858)
Supplement: Supplementary file 1 [file molecules-28-04858-s001.zip]

Archive with 7 entries (7 files):
- Support information - modification.pdf
- Video.S1.mp4
- Video.S2.mp4
- Video.S3.mp4
- Video.S4.mp4
- Video.S5.mp4
- Video.S6.mp4
